# Supplementary material for: Effects of CALR-Mutant Type and Burden on the Phenotype of Myeloproliferative Neoplasms
Source: Diagnostics (Basel). 2022 Oct 23;12(11):2570. doi: 10.3390/diagnostics12112570 (PMC9689478; doi:10.3390/diagnostics12112570)
Supplement: Supplementary file 1 [file diagnostics-12-02570-s001.zip]

Archive with 1 entries (1 files):
- diagnostics-1950580-supplementary.pdf
